# Supplementary material for: Effect of Different Freeze–Thaw Cycles and Fucoidan on Structural and Functional Properties of Lotus Seed Starch Gels: Insights from Structural Characterization and In Vitro Gastrointestinal Digestion
Source: Foods. 2025 Sep 12;14(18):3177. doi: 10.3390/foods14183177 (PMC12470072; doi:10.3390/foods14183177)
Supplement: Supplementary file 1 [file foods-14-03177-s001.zip]

Archive with 1 entries (1 files):
- foods-3805627-supplementary.pdf
